# Supplementary material for: Milk Consumption and Its Association with Dental Caries: Gender-Specific Insights from the Korea National Health and Nutrition Examination Survey (2013–2015)
Source: Medicina (Kaunas). 2024 Jun 11;60(6):967. doi: 10.3390/medicina60060967 (PMC11205343; doi:10.3390/medicina60060967)
Supplement: Supplementary file 1 [file medicina-60-00967-s001.zip]

Archive with 1 entries (1 files):
- medicina-2977776-supplementary.pdf
